# Supplementary material for: Diagnostic serology test comparison for Q fever and Rift Valley fever in humans and livestock from pastoral communities
Source: PLoS Negl Trop Dis. 2024 Oct 14;18(10):e0012300. doi: 10.1371/journal.pntd.0012300 (PMC11501034; doi:10.1371/journal.pntd.0012300)
Supplement: S1 Dataset — (XLSX) [file pntd.0012300.s004.xlsx]

## Sheet: Sheet1
n	num_ech	region	village_camp	collection_date	age	age_group	sex	rvf_human_chad	qf_human_chad	bruc_human_chad	qf_igg_phase1_human	corr_qf_igg_1	qf_igg_phase2_human	corr_qf_igg_2	interpretation_qf_igg_human	bruc_igg_index_human	bruc_igg_quali_human	qf_human_ifik	qf_human_ifik_interpr	rvf_human_rki	rvf_human_rki_status	number	agreement_qf	agreement_rvf	agreement_qf_bin	agreement_rvf_bin	age_group_new	agreement_qf_log	agreement_rvf_log	village_camp_new
3	3	1	Danamadji V	2018-01-16	33	2	1	neg	pos	neg	6.3888888888888884E-2	1:32	6.3888888888888884E-2	1:32	früher durchgemacht	6.818	positive	pos	pos	negativ	neg	1	pos	neg	1	1	2	1	1	village
5	5	1	Danamadji V	2018-01-16	40	2	1	neg	pos	neg	5.2777777777777778E-2	1:16	>1:64	>1:64	IgM bstimmen, akut?	0.283	negative	pos	pos	1:1.000	pos	2	pos	neg_pos	1	0	3	1	0	village
8	8	1	Danamadji V	2018-01-16	70	4	1	pos	neg	neg	6.3888888888888884E-2	1:32	5.2777777777777778E-2	1:16	früher durchgemacht	23.618	positive	pos	pos	negativ	neg	3	neg_pos	pos_neg	0	0	4	0	0	village
37	37	1	Maiindou	2018-01-16	38	2	1	pos	pos	neg							no material			missing		4					2			camp
52	52	1	Bebongo	2018-01-16	26	1	1	neg	pos	neg	5.2777777777777778E-2	1:16	64	64	IgM bstimmen, akut?	0.123	negative	pos	pos	1:100	pos	5	pos	neg_pos	1	0	1	1	0	camp
62	62	1	Guirmolo	2018-01-17	32	2	1	neg	pos	neg	<1:16	<1:16	<1:16	<1:16	keine Antikörper nachweisbar	0.138	negative	neg	neg	negativ	neg	6	pos_neg	neg	0	1	2	0	1	camp
67	67	1	Guirmolo	2018-01-17	35	2	2	neg	pos	neg	5.2777777777777778E-2	1:16	5.2777777777777778E-2	1:16	früher durchgemacht	0.202	negative	fragl	pos	negativ	neg	7	pos	neg	1	1	2	1	1	camp
69	69	1	Guirmolo	2018-01-17	17	1	2	neg	neg	neg	<1:16	<1:16	<1:16	<1:16	keine Antikörper nachweisbar		not enough material	neg	neg	negativ	neg	8	neg	neg	1	1	1	1	1	camp
101	101	1	Gourourou	2018-01-17	58	3	2	neg	pos	neg	64	64	>1:64	>1:64	Titration, IgM bestimmen	0.134	negative	pos	pos	negativ	neg	9	pos	neg	1	1	3	1	1	village
110	110	1	Gourourou	2018-01-17	50	3	1	neg	pos	neg	5.2777777777777778E-2	1:16	64	64	IgM bstimmen, akut?	0.086	negative	pos	pos	negativ	neg	10	pos	neg	1	1	3	1	1	village
114	114	1	Gourourou	2018-01-17	44	2	1	neg	pos	neg	<1:16	<1:16	>1:64	>1:64	akut?		not enough material	pos	pos	negativ	neg	11	pos	neg	1	1	3	1	1	village
117	117	1	Gourourou	2018-01-17	60	3	1	neg	pos	neg	<1:16	<1:16	64	64	eher unspezifisch	0.164	negative	pos		negativ	neg	12	pos_unspez	neg		1	3		1	village
125	125	1	Maiimbaya	2018-01-18	54	3	1	neg	pos	neg	6.3888888888888884E-2	1:32	64	64	IgM bestimmen	0.085	negative	pos	pos	1:10.000	pos	13	pos	neg_pos	1	0	3	1	0	village
137	137	1	Maiimbaya	2018-01-18	37	2	2	neg	pos	neg	64	64	>1:64	>1:64	Titration, IgM bestimmen	0.218	negative	pos	pos	negativ	neg	14	pos	neg	1	1	2	1	1	village
141	141	1	Nouma	2018-01-18	32	2	1	neg	pos	neg	5.2777777777777778E-2	1:16	64	64	IgM bstimmen, akut?	0.108	negative	pos	pos	negativ	neg	15	pos	neg	1	1	2	1	1	village
143	143	1	Nouma	2018-01-18	30	1	2	neg	pos	neg	<1:16	<1:16	<1:16	<1:16	keine Antikörper nachweisbar	0.087	negative	neg	neg	negativ	neg	16	pos_neg	neg	0	1	2	0	1	village
145	145	1	Nouma	2018-01-18	17	1	2	neg	pos	neg	6.3888888888888884E-2	1:32	6.3888888888888884E-2	1:32	früher durchgemacht	0.094	negative	pos	pos	negativ	neg	17	pos	neg	1	1	1	1	1	village
161	161	1	Moyo F	2018-01-18	28	1	2	neg	pos	neg	6.3888888888888884E-2	1:32	>1:64	>1:64	Titration, IgM bestimmen	0.894	negative	pos	pos	negativ	neg	18	pos	neg	1	1	1	1	1	camp
167	167	1	Moyo F	2018-01-18	30	1	1	neg	neg	neg	<1:16	<1:16	<1:16	<1:16	keine Antikörper nachweisbar	0.105	negative	neg	neg	negativ	neg	19	neg	neg	1	1	2	1	1	camp
173	173	1	Moyo F	2018-01-18	33	2	2	neg	neg	neg	unspecific fluorescence		unspecific fluorescence			0.534	negative			negativ	neg	20		neg		1	2		1	camp
193	193	1	Paris sara	2018-01-18	31	2	1	neg	neg	neg	<1:16	<1:16	5.2777777777777778E-2	1:16	eher unspezifisch	0.06	negative	fragl		negativ	neg	21	neg_unspez	neg		1	2		1	camp
195	195	1	Paris sara	2018-01-18	45	2	1	pos	neg	neg	5.2777777777777778E-2	1:16	5.2777777777777778E-2	1:16	früher durchgemacht	0.249	negative	fragl	pos	1:1.000	pos	22	neg_pos	pos	0	1	3	0	1	camp
199	199	1	Paris sara	2018-01-18	25	1	1	pos	neg	neg	5.2777777777777778E-2	1:16	5.2777777777777778E-2	1:16	früher durchgemacht	0.083	negative	fragl	pos	1:1.000	pos	23	neg_pos	pos	0	1	1	0	1	camp
213	213	1	Maimara	2018-01-18	40	2	2	neg	neg	neg	<1:16	<1:16	5.2777777777777778E-2	1:16	eher unspezifisch	0.091	negative	fragl		1:100	pos	24	neg_unspez	neg_pos		0	3		0	camp
215	215	1	Maimara	2018-01-18	22	1	2	neg	pos	neg	<1:16	<1:16	64	64	eher unspezifisch	0.304	negative	pos		negativ	neg	25	pos_unspez	neg		1	1		1	camp
223	223	1	Sanadyo	2018-01-19	20	1	2	neg	pos	neg	<1:16	<1:16	5.2777777777777778E-2	1:16	eher unspezifisch	1.638	positive	fragl		1:1.000	pos	26	pos_unspez	neg_pos		0	1		0	camp
224	224	1	Sanadyo	2018-01-19	60	3	2	neg	pos	neg	<1:16	<1:16	64	64	eher unspezifisch	0.072	negative	pos		1:1.000	pos	27	pos_unspez	neg_pos		0	3		0	camp
227	227	1	Sanadyo	2018-01-19	17	1	1	neg	neg	neg	5.2777777777777778E-2	1:16	>1:64	>1:64	Titration, IgM bestimmen	0.263	negative	pos	pos	negativ	neg	28	neg_pos	neg	0	1	1	0	1	camp
244	244	1	Canoko	2018-01-19	21	1	2	pos	neg	neg	<1:16	<1:16	5.2777777777777778E-2	1:16	eher unspezifisch	2.115	positive	fragl		negativ	neg	29	neg_unspez	pos_neg		0	1		0	camp
245	245	1	Canoko	2018-01-19	25	1	2	neg	neg	neg	<1:16	<1:16	<1:16	<1:16	keine Antikörper nachweisbar	0.088	negative	neg	neg	negativ	neg	30	neg	neg	1	1	1	1	1	camp
287	287	1	Sako	2018-01-19	40	1	1	pos	pos	neg	5.2777777777777778E-2	1:16	5.2777777777777778E-2	1:16	früher durchgemacht	0.151	negative	fragl	pos	negativ	neg	31	pos	pos_neg	1	0	3	1	0	village
305	305	1	Ramla	2018-01-19	38	2	1	neg	pos	neg	<1:16	<1:16	<1:16	<1:16	keine Antikörper nachweisbar	0.121	negative	neg	neg	negativ	neg	32	pos_neg	neg	0	1	2	0	1	camp
328	328	1	Ryad	2018-01-20	31	2	2	pos	pos	neg	5.2777777777777778E-2	1:16	64	64	IgM bstimmen, akut?	0.096	negative	pos	pos	negativ	neg	33	pos	pos_neg	1	0	2	1	0	camp
331	331	1	Ryad	2018-01-20	54	3	2	neg	neg	neg							no material			negativ	neg	34		neg		1	3		1	camp
334	334	1	Ryad	2018-01-20	14	1	1	neg	pos	neg	unspecific fluorescence		unspecific fluorescence			0.127	negative			negativ	neg	35		neg		1	1		1	camp
361	361	1	Medina	2018-01-20	40	2	1	neg	neg	neg	<1:16	<1:16	<1:16	<1:16	keine Antikörper nachweisbar	0.101	negative	neg	neg	negativ	neg	36	neg	neg	1	1	3	1	1	camp
367	367	1	Medina	2018-01-20	48	3	2	neg	neg	neg	<1:16	<1:16	>1:64	>1:64	akut?		not enough material	pos	pos	negativ	neg	37	neg_pos	neg	0	1	3	0	1	camp
389	389	1	Djedda	2018-01-20	18	1	2	neg	neg	neg	<1:16	<1:16	6.3888888888888884E-2	1:32	eher unspezifisch	0.08	negative	pos		negativ	neg	38	neg_unspez	neg		1	1		1	camp
397	397	1	Djedda	2018-01-20	35	2	2	neg	neg	neg	5.2777777777777778E-2	1:16	5.2777777777777778E-2	1:16	früher durchgemacht	0.418	negative	fragl	pos	negativ	neg	39	neg_pos	neg	0	1	2	0	1	camp
412	412	1	F Makaye alaz	2018-01-20	17	1	1	neg	pos	neg	<1:16	<1:16	5.2777777777777778E-2	1:16	eher unspezifisch	0.123	negative	fragl		negativ	neg	40	pos_unspez	neg		1	1		1	camp
417	417	1	F Makaye alaz	2018-01-20	26	1	1	pos	neg	neg	unspecific fluorescence		unspecific fluorescence				not enough material			1:10.000	pos	41		pos		1	1		1	camp
423	423	1	Moyo V	2018-01-21	15	1	1	neg	neg	neg	<1:16	<1:16	<1:16	<1:16	keine Antikörper nachweisbar	0.778	negative	neg	neg	negativ	neg	42	neg	neg	1	1	1	1	1	village
426	426	1	Moyo V	2018-01-21	50	3	2	neg	neg	neg	<1:16	<1:16	<1:16	<1:16	keine Antikörper nachweisbar	0.134	negative	neg	neg	negativ	neg	43	neg	neg	1	1	3	1	1	village
451	451	1	Maikissa	2018-01-21	40	2	2	pos	neg	neg	5.2777777777777778E-2	1:16	64	64	IgM bstimmen, akut?	0.126	negative	pos	pos	1:3.200	pos	44	neg_pos	pos	0	1	3	0	1	camp
460	460	1	Maikissa	2018-01-21	20	1	1	neg	neg	neg	<1:16	<1:16	<1:16	<1:16	keine Antikörper nachweisbar	0.337	negative	neg	neg	negativ	neg	45	neg	neg	1	1	1	1	1	camp
472	479	1	Bengono	2018-01-22	30	1	2	neg	neg	neg	64	64	64	64	IgM bestimmen	0.099	negative	pos	pos	negativ	neg	46	neg_pos	neg	0	1	2	0	1	camp
474	481	1	Bengono	2018-01-22	26	1	1	neg	neg	neg	5.2777777777777778E-2	1:16	64	64	IgM bstimmen, akut?	12.779	positive	pos	pos	negativ	neg	47	neg_pos	neg	0	1	1	0	1	camp
484	491	1	Manda 2	2018-01-22	32	2	2	pos	neg	neg	<1:16	<1:16	5.2777777777777778E-2	1:16	eher unspezifisch	0.086	negative	fragl		1:1.000	pos	48	neg_unspez	pos		1	2		1	village
487	494	1	Manda 2	2018-01-22	68	4	1	neg	neg	neg	<1:16	<1:16	<1:16	<1:16	keine Antikörper nachweisbar	0.129	negative	neg	neg	negativ	neg	49	neg	neg	1	1	4	1	1	village
496	503	1	Manda 2	2018-01-22	25	1	1	neg	neg	neg	<1:16	<1:16	64	64	eher unspezifisch	0.112	negative	pos		negativ	neg	50	neg_unspez	neg		1	1		1	village
505	512	1	Manda 2	2018-01-22	35	2	1	neg	neg	neg	<1:16	<1:16	<1:16	<1:16	keine Antikörper nachweisbar	0.086	negative	neg	neg	negativ	neg	51	neg	neg	1	1	2	1	1	village
511	518	1	Barh-kho	2018-01-22	32	2	1	pos	pos	neg	64	64	>1:64	>1:64	Titration, IgM bestimmen	3.265	positive	pos	pos	1:320	pos	52	pos	pos	1	1	2	1	1	camp
513	520	1	Barh-kho	2018-01-22	34	1	1	pos	neg	neg	5.2777777777777778E-2	1:16	6.3888888888888884E-2	1:32	IgM bstimmen, akut?	16.025	positive	pos	pos	1:3.200	pos	53	neg_pos	pos	0	1	2	0	1	camp
529	536	1	Djalingo/ndra	2018-01-22	48	1	1	neg	neg	neg	5.2777777777777778E-2	1:16	6.3888888888888884E-2	1:32	IgM bstimmen, akut?	0.178	negative	pos	pos	negativ	neg	54	neg_pos	neg	0	1	3	0	1	camp
534	541	1	Djalingo/ndra	2018-01-22	40	3	1	pos	neg	neg	>1:64	>1:64	>1:64	>1:64	Titration, IgM bestimmen	10.669	positive	pos	pos	negativ	neg	55	neg_pos	pos_neg	0	0	3	0	0	camp
537	544	1	Djalingo/ndra	2018-01-22	15	2	2	neg	neg	neg	5.2777777777777778E-2	1:16	5.2777777777777778E-2	1:16	früher durchgemacht	0.1	negative	fragl	pos	negativ	neg	56	neg_pos	neg	0	1	1	0	1	camp
557	564	1	Kemkaba	2018-01-22	62	4	2	neg	neg	neg	5.2777777777777778E-2	1:16	5.2777777777777778E-2	1:16	früher durchgemacht	0.108	negative	fragl	pos	negativ	neg	57	neg_pos	neg	0	1	4	0	1	village
580	10	2	Yao village	2018-01-30	39	2	1	pos	neg	neg	<1:16	<1:16	<1:16	<1:16	keine Antikörper nachweisbar	0.12	negative	neg	neg	1:1.000	pos	58	neg	pos	1	1	2	1	1	village
595	45	2	Fourkouma	2018-01-30	40	2	1	pos	neg	neg	>1:64	>1:64	>1:64	>1:64	Titration, IgM bestimmen	3.842	positive	pos	pos	negativ	neg	59	neg_pos	pos_neg	0	0	3	0	0	camp
609	66	2	Seita daranga	2018-01-31	31	2	1	neg	neg	neg	<1:16	<1:16	<1:16	<1:16	keine Antikörper nachweisbar		not enough material	neg	neg	negativ	neg	60	neg	neg	1	1	2	1	1	village
621	78	2	Seita daranga	2018-01-31	27	1	1	neg	neg	neg	<1:16	<1:16	<1:16	<1:16	keine Antikörper nachweisbar		not enough material	neg	neg	negativ	neg	61	neg	neg	1	1	1	1	1	village
628	85	2	Seita tarsou	2018-01-31	55	3	1	pos	neg	neg	<1:16	<1:16	<1:16	<1:16	keine Antikörper nachweisbar	1.669	positive	neg	neg	1:1.000	pos	62	neg	pos	1	1	3	1	1	village
646	103	2	Maksaba	2018-01-31	58	3	1	neg	neg	neg	5.2777777777777778E-2	1:16	64	64	IgM bstimmen, akut?	4.574	positive	pos	pos	negativ	neg	63	neg_pos	neg	0	1	3	0	1	village
667	124	2	Senitaye	2018-01-31	50	3	1	neg	neg	neg							no material			missing		64					3			village
670	127	2	Senitaye	2018-01-31	40	2	1	neg	neg	neg	5.2777777777777778E-2	1:16	5.2777777777777778E-2	1:16	früher durchgemacht	0.135	negative	fragl	pos	negativ	neg	65	neg_pos	neg	0	1	3	0	1	village
677	134	2	Senitaye	2018-01-31	48	3	1	neg	neg	neg	<1:16	<1:16	<1:16	<1:16	keine Antikörper nachweisbar		not enough material	neg	neg	eingetrocknet		66	neg		1		3	1		village
679	136	2	Senitaye	2018-01-31	48	3	1	neg	neg	neg							no material			missing		67					3			village
690	147	2	Baba Malik	2018-02-01	60	3	1	neg	neg	neg	<1:16	<1:16	<1:16	<1:16	keine Antikörper nachweisbar		not enough material	neg	neg	negativ	neg	68	neg	neg	1	1	3	1	1	village
701	164	2	Tchaga ferick	2018-02-01	70	4	1	pos	neg	neg	5.2777777777777778E-2	1:16	<1:16	<1:16	früher durchgemacht		not enough material	fragl	pos	1:320	pos	69	neg_pos	pos	0	1	4	0	1	camp
706	169	2	Tchaga ferick	2018-02-01	40	2	1	pos	neg	neg	<1:16	<1:16	5.2777777777777778E-2	1:16	eher unspezifisch		not enough material	fragl		1:3.200	pos	70	neg_unspez	pos		1	3		1	camp
711	174	2	Tchaga ferick	2018-02-01	35	2	1	pos	pos	neg	>1:64	>1:64	>1:64	>1:64	Titration, IgM bestimmen	19.743	positive	pos	pos	1:3.200	pos	71	pos	pos	1	1	2	1	1	camp
718	181	2	Azirega f	2018-02-01	30	1	1	neg	neg	neg	5.2777777777777778E-2	1:16	<1:16	<1:16	früher durchgemacht	0.099	negative	fragl	pos	negativ	neg	72	neg_pos	neg	0	1	2	0	1	camp
734	212	2	Galo	2018-02-02	29	1	1	neg	neg	neg	<1:16	<1:16	<1:16	<1:16	keine Antikörper nachweisbar	0.072	negative	neg	neg	negativ	neg	73	neg	neg	1	1	1	1	1	village
736	214	2	Galo	2018-02-02	60	3	1	neg	neg	neg	<1:16	<1:16	<1:16	<1:16	keine Antikörper nachweisbar	0.11	negative	neg	neg	negativ	neg	74	neg	neg	1	1	3	1	1	village
741	219	2	Galo	2018-02-02	22	1	1	neg	pos	neg	<1:16	<1:16	5.2777777777777778E-2	1:16	eher unspezifisch	0.112	negative	fragl		negativ	neg	75	pos_unspez	neg		1	1		1	village
774	252	2	Teketé	2018-02-03	40	2	1	neg	neg	neg	64	64	5.2777777777777778E-2	1:16	früher durchgemacht	1.192	positive	pos	pos	negativ	neg	76	neg_pos	neg	0	1	3	0	1	camp
778	256	2	Teketé	2018-02-03	70	4	1	pos	pos	neg	unspecific fluorescence		unspecific fluorescence			7.521	positive			negativ	neg	77		pos_neg		0	4		0	camp
809	301	2	Abourda	2018-02-03	55	3	1	pos	neg	neg	6.3888888888888884E-2	1:32	5.2777777777777778E-2	1:16	früher durchgemacht		not enough material	pos	pos	1:1.000	pos	78	neg_pos	pos	0	1	3	0	1	village
814	306	2	Abourda	2018-02-03	31	2	1	neg	pos	neg	5.2777777777777778E-2	1:16	6.3888888888888884E-2	1:32	IgM bstimmen, akut?	0.09	negative	pos	pos	1:1.000	pos	79	pos	neg_pos	1	0	2	1	0	village
837	329	2	Doubounoro	2018-02-04	73	4	1	neg	pos	neg	5.2777777777777778E-2	1:16	6.3888888888888884E-2	1:32	IgM bstimmen, akut?		not enough material	pos	pos	negativ	neg	80	pos	neg	1	1	4	1	1	camp
845	342	2	Farhana	2018-02-04	80	4	1	pos	neg	neg	5.2777777777777778E-2	1:16	5.2777777777777778E-2	1:16	früher durchgemacht	1.532	positive	fragl	pos	negativ	neg	81	neg_pos	pos_neg	0	0	4	0	0	camp
858	355	2	Farhana	2018-02-04	40	2	1	pos	neg	neg	5.2777777777777778E-2	1:16	5.2777777777777778E-2	1:16	früher durchgemacht	1.67	positive	fragl	pos	1:1.000	pos	82	neg_pos	pos	0	1	3	0	1	camp
870	367	2	Maroubo	2018-02-04	38	2	1	neg	pos	neg	64	64	>1:64	>1:64	Titration, IgM bestimmen		not enough material	pos	pos	negativ	neg	83	pos	neg	1	1	2	1	1	camp
873	370	2	Maroubo	2018-02-04	45	1	1	neg	pos	neg							no material			missing		84					3			camp
883	389	2	Garia f	2018-02-04	28	1	1	neg	neg	neg	<1:16	<1:16	<1:16	<1:16	keine Antikörper nachweisbar		not enough material	neg	neg	negativ	neg	85	neg	neg	1	1	1	1	1	camp
891	397	2	Garia f	2018-02-04	20	1	1	neg	neg	neg	5.2777777777777778E-2	1:16	5.2777777777777778E-2	1:16	früher durchgemacht		not enough material	fragl	pos	negativ	neg	86	neg_pos	neg	0	1	1	0	1	camp
901	407	2	Maguetti	2018-02-05	20	1	1	neg	neg	neg	<1:16	<1:16	<1:16	<1:16	keine Antikörper nachweisbar		not enough material	neg	neg	negativ	neg	87	neg	neg	1	1	1	1	1	camp
902	408	2	Maguetti	2018-02-05	20	1	1	neg	neg	neg							no material			missing		88					1			camp
906	412	2	Maguetti	2018-02-05	35	2	1	pos	neg	neg	<1:16	<1:16	<1:16	<1:16	keine Antikörper nachweisbar	0.066	negative	neg	neg	negativ	neg	89	neg	pos_neg	1	0	2	1	0	camp
908	422	2	Djoubak	2018-02-05	60	3	1	neg	pos	neg	6.3888888888888884E-2	1:32	>1:64	>1:64	Titration, IgM bestimmen	7.205	positive	pos	pos	negativ	neg	90	pos	neg	1	1	3	1	1	village
911	425	2	Djoubak	2018-02-05	80	4	1	neg	neg	neg	<1:16	<1:16	<1:16	<1:16	keine Antikörper nachweisbar		not enough material	neg	neg	negativ	neg	91	neg	neg	1	1	4	1	1	village
923	437	2	Djoubak	2018-02-05	35	2	1	neg	pos	neg	>1:64	>1:64	>1:64	>1:64	Titration, IgM bestimmen	23.7	positive	pos	pos	1:3.200	pos	92	pos	neg_pos	1	0	2	1	0	village
937	451	2	Bimanga	2018-02-05	23	1	1	pos	neg	neg							no material			missing		93					1			village
942	456	2	Bimanga	2018-02-05	20	1	1	neg	pos	neg	<1:16	<1:16	5.2777777777777778E-2	1:16	eher unspezifisch	0.094	negative	fragl		negativ	neg	94	pos_unspez	neg		1	1		1	village
949	463	2	Amdjamena B	2018-02-06	28	1	1	neg	pos	neg	64	64	64	64	IgM bestimmen		not enough material	pos	pos	negativ	neg	95	pos	neg	1	1	1	1	1	village
955	469	2	Amdjamena B	2018-02-06	50	3	1	pos	neg	neg	<1:16	<1:16	<1:16	<1:16	keine Antikörper nachweisbar	0.639	negative	neg	neg	1:3.200	pos	96	neg	pos	1	1	3	1	1	village
959	473	2	Amdjamena B	2018-02-06	38	2	2	pos	neg	neg	<1:16	<1:16	<1:16	<1:16	keine Antikörper nachweisbar	0.091	negative	neg	neg	1:1.000	pos	97	neg	pos	1	1	2	1	1	village
