# Supplementary material for: Diagnostic serology test comparison for Q fever and Rift Valley fever in humans and livestock from pastoral communities
Source: PLoS Negl Trop Dis. 2024 Oct 14;18(10):e0012300. doi: 10.1371/journal.pntd.0012300 (PMC11501034; doi:10.1371/journal.pntd.0012300)
Supplement: S2 Dataset — (XLSX) [file pntd.0012300.s005.xlsx]

## Sheet: Sheet1
n	num_ech	region	village_camp	collection_date	species	age	age_group	sex	rvf_livestock_chad	qf_livestock_chad	bruc_livestock_chad	OD_fli	result_fli	rvf_livestock_fli	idexx_OD1	idexx_OD2	idexx_result_zoba	idvet_OD1	idvet_OD2	idvet_result_zoba	bruc_livestock_zoba	qf_livestock_zoba	number	agreement_qf	agreement_rvf	agreement_qf_bin	agreement_rvf_bin	age_group_new	species_new	agreement_qf_log	agreement_rvf_log	village_camp_new
4	4	2	Yao village	2018-01-30	3	3	2	2	neg	pos	neg	2.04	97.18	neg	0.5455	0.577	0.309011				0		1	pos_fragl	neg		1	2	smallrum		1	village
7	7	2	Yao village	2018-01-30	2	2	1	1	neg	neg	neg	1.83	87.3	neg	0.1881	0.2883	0.0737717				0	neg	2	neg	neg	1	1	2	smallrum	1	1	village
23	23	2	Chef Bourma	2018-01-30	2	4	2	2	neg	pos	neg	1.7	80.76	neg	0.198	0.2365	0.0631496				0	neg	3	pos_neg	neg	0	1	3	smallrum	0	1	camp
27	27	2	Chef Bourma	2018-01-30	3	5	2	2	neg	neg	neg	1.79	85.09	neg	0.4782	0.565	0.217462				0	neg	4	neg	neg	1	1	3	smallrum	1	1	camp
50	50	2	Fourkoima	2018-01-30	5	4	2	2	neg	neg	neg	2.09	99.55	neg				1.2516	1.2512	0.932424	0	pos	5	neg_pos	neg	0	1	3	equidae	0	1	camp
75	75	2	Seita daranga	2018-01-31	2	2	1	2	neg	pos	neg	1.75	83.41	neg									6		neg		1	2	smallrum		1	village
78	78	2	Seita daranga	2018-01-31	2	2	1	2	neg	neg	neg	2.11	100.71	neg	0.642	0.7248	0.299498				0	neg	7	neg	neg	1	1	2	smallrum	1	1	village
83	83	2	Seita tarsourou	2018-01-31	4	14	4	1	neg	neg	neg	1.94	92.18	neg				0.086	0.1297	0.0173642	0	neg	8	neg	neg	1	1	3	equidae	1	1	village
84	84	2	Seita tarsourou	2018-01-31	4	9	3	1	neg	neg	neg	1.58	75.41	neg				0.0942	0.0981	0.00800192	0	neg	9	neg	neg	1	1	3	equidae	1	1	village
85	85	2	Seita tarsourou	2018-01-31	5	5	2	2	neg	neg	neg	1.9	90.48	neg				0.0794	0.0913	-0.000640154	0	neg	10	neg	neg	1	1	3	equidae	1	1	village
91	91	2	Seita tarsourou	2018-01-31	4	8	3	1	neg	neg	neg	1.55	73.93	neg				0.1238	0.1189	0.0281668	0	neg	11	neg	neg	1	1	3	equidae	1	1	village
125	125	2	Senitay	2018-01-31	5	5	2	2	neg	neg	neg	1.92	91.57	neg				0.0876	0.0936	0.00356085	0	neg	12	neg	neg	1	1	3	equidae	1	1	village
126	126	2	Senitay	2018-01-31	1	9	3	2	neg	pos	pos	2.09	99.72	neg	0.6027	0.7191	0.28809				0	neg	13	pos_neg	neg	0	1	3	cattle	0	1	village
128	128	2	Senitay	2018-01-31	1	5	2	2	neg	pos	neg	1.97	93.84	neg	0.2676	0.2957	0.0958019				0	neg	14	pos_neg	neg	0	1	3	cattle	0	1	village
132	132	2	Senitay	2018-01-31	4	3	1	1	neg	neg	neg	2.1	99.88	neg				0.0995	0.0845	0.00468112	0	neg	15	neg	neg	1	1	2	equidae	1	1	village
158	158	2	Babamalik	2018-02-01	4	3	1	1	neg	neg	neg	2.24	106.68	neg				0.0381	0.3261	0.0767784	0	neg	16	neg	neg	1	1	2	equidae	1	1	village
179	179	2	Tchaga f	2018-02-01	5	4	2	2	neg	neg	neg	2.19	104.27	neg				0.0722	0.068	-0.0128431	0	neg	17	neg	neg	1	1	3	equidae	1	1	camp
183	183	2	Azeriga	2018-02-01	4	4	2	2	neg	neg	neg	2.17	103.21	neg				0.2585	0.2854	0.148676	0	neg	18	neg	neg	1	1	3	equidae	1	1	camp
191	191	2	Azirega	2018-02-01	2	4	2	2	neg	neg	pos	1.6	76.29	neg	0.3054	0.2748	0.13689				0	neg	19	neg	neg	1	1	3	smallrum	1	1	camp
240	239	2	Ngolo f	2018-02-02	3	1	1	2	neg	neg	neg	2.13	101.48	neg	0.0959	0.1173	0.00704761				0	neg	20	neg	neg	1	1	1	smallrum	1	1	camp
247	246	2	Teketé	2018-02-03	1	10	4	2	pos	neg	neg	0.11	5.37	pos	0.6811	0.8076	0.330401				0		21	neg_fragl	pos		1	3	cattle		1	camp
268	267	2	Tekété	2018-02-03	5	4	2	1	neg	neg	neg	2.08	99.25	neg				0.1156	0.1158	0.0236457	0	neg	22	neg	neg	1	1	3	equidae	1	1	camp
271	270	2	Sidi mafi	2018-02-03	3	5	2	2	neg	neg	neg	1.83	87.28	neg	0.1162	0.0955	0.0199321				0	neg	23	neg	neg	1	1	3	smallrum	1	1	village
289	288	2	Sidi mafi	2018-02-03	2	1	1	2	neg	neg	neg	1.94	92.15	neg	1.5834	1.6824	0.989272				0	pos	24	neg_pos	neg	0	1	1	smallrum	0	1	village
292	291	2	Sidi mafi	2018-02-03	2	4	2	2	neg	neg	neg	1.93	92.08	neg	0.3145	0.3298	0.116336				0	neg	25	neg	neg	1	1	3	smallrum	1	1	village
303	302	2	Abourda	2018-02-04	2	1	1	2	neg	pos	pos	1.77	84.25	neg	1.1069	1.1872	0.534579				0	pos	26	pos	neg	1	1	1	smallrum	1	1	village
305	304	2	Abourda	2018-02-04	2	2	1	1	neg	neg	neg	1.91	90.83	neg	0.1676	0.1682	0.0381281				0	neg	27	neg	neg	1	1	2	smallrum	1	1	village
326	325	2	Farhana	2018-02-04	3	1	1	1	neg	neg	neg	1.78	84.79	neg	0.3659	0.38	0.189482				0	neg	28	neg	neg	1	1	1	smallrum	1	1	camp
350	349	2	Doubounoro	2018-02-04	3	3	1	1	neg	neg	neg	1.71	81.56	neg	0.1626	0.2015	0.0683023				0	neg	29	neg	neg	1	1	2	smallrum	1	1	camp
357	356	2	Doubounoro	2018-02-04	3	2	1	2	neg	neg	neg	1.83	87.13	neg	0.2333	0.2751	0.114102				0	neg	30	neg	neg	1	1	2	smallrum	1	1	camp
362	361	2	Maroubo	2018-02-04	3	3	1	2	pos	neg	neg	1.99	94.96	neg	0.5444	0.5926	0.241241				0	neg	31	neg	pos_neg	1	0	2	smallrum	1	0	camp
386	385	2	Garia	2018-02-04	2	2	1	2	neg	neg	neg	1.97	93.93	neg	0.1126	0.1368	0.0318977				0	neg	32	neg	neg	1	1	2	smallrum	1	1	camp
392	391	2	Garia	2018-02-04	2	3	1	2	neg	neg	neg	1.86	88.8	neg	0.5574	0.6143	0.250038				0	neg	33	neg	neg	1	1	2	smallrum	1	1	camp
400	399	2	Garia	2018-02-04	1	2	1	2	neg	neg	neg	2.06	98.01	neg	0.0972	0.0974	0.0023323				0	neg	34	neg	neg	1	1	2	cattle	1	1	camp
402	401	2	Garia	2018-02-04	1	10	4	2	neg	neg	neg	1.36	64.68	neg	0.146	0.1392	0.0432602				0	neg	35	neg	neg	1	1	3	cattle	1	1	camp
411	410	2	Magueitti	2018-02-05	2	2	1	2	neg	neg	neg	1.78	84.65	neg	0.089	0.1315	0.0227251				0	neg	36	neg	neg	1	1	2	smallrum	1	1	camp
417	416	2	Maguetti	2018-02-05	3	3	1	1	neg	neg	neg	1.73	82.38	neg	0.1105	0.1486	0.0349764				0	neg	37	neg	neg	1	1	2	smallrum	1	1	camp
441	440	2	Doubakh	2018-02-05	1	6	2	2	neg	neg	neg	1.97	93.89	neg	0.4146	0.471	0.177508				0	neg	38	neg	neg	1	1	3	cattle	1	1	village
450	449	2	Bemanga	2018-02-05	3	2	1	2	neg	neg	neg	1.82	86.48	neg	0.0551	0.0775	-0.00517345				0	neg	39	neg	neg	1	1	2	smallrum	1	1	village
455	454	2	Bemanga	2018-02-05	2	4	2	2	neg	neg	neg	1.72	81.9	neg	0.0965	0.1017	0.0156473				0	neg	40	neg	neg	1	1	3	smallrum	1	1	village
467	466	2	Ndjamenabilala	2018-02-06	4	5		1	neg	neg	neg	2.22	105.84	neg				0.0662	0.0707	-0.0141634	0	neg	41	neg	neg	1	1	3	equidae	1	1	village
469	468	2	Ndjamena bilala	2018-02-06	2	3	1	2	neg	neg	neg	1.63	77.48	neg	0.397	0.4298	0.162602				0	neg	42	neg	neg	1	1	2	smallrum	1	1	village
473	472	2	Ndjamena bilala	2018-02-06	2	5	2	2	neg	neg	neg	1.95	92.85	neg	0.2581	0.2551	0.115625				0	neg	43	neg	neg	1	1	3	smallrum	1	1	village
475	474	2	Ndjamena bilala	2018-02-06	1	8	3	2	pos	neg	neg	1.39	66.04	neg	0.7722	0.9271	0.38379				0		44	neg_fragl	pos_neg		0	3	cattle		0	village
495	11	1	Danamadji village	2018-01-16	1	2	1	2	neg	neg	neg	0.07	3.56	pos	0.3987	0.3734	0.197797				0	neg	45	neg	neg_pos	1	0	2	cattle	1	0	village
498	14	1	Danamadji village	2018-01-16	1	1	1	2	neg	neg	neg	2.18	103.61	neg	0.2422	0.2861	0.120418				0	neg	46	neg	neg	1	1	1	cattle	1	1	village
505	21	1	Maindou	2018-01-16	3	4	2	2	neg	neg	neg	0.09	4.2	pos	0.4146	0.5156	0.188815				0	neg	47	neg	neg_pos	1	0	3	smallrum	1	0	camp
508	24	1	Maindou	2018-01-16	3	2	1	2	neg	neg	pos	1.92	91.23	neg	0.4669	0.5261	0.267909				0	neg	48	neg	neg	1	1	2	smallrum	1	1	camp
515	31	1	Maindou	2018-01-16	1	2	1	2	neg	neg	neg	1.87	88.89	neg									49		neg		1	2	cattle		1	camp
517	33	1	Maindou	2018-02-06	1	3	1	1	neg	neg	neg	1.74	83.06	neg	0.3334	0.4234	0.144856				0	neg	50	neg	neg	1	1	2	cattle	1	1	camp
597	113	1	Gourourou	2018-01-17	3	1	1	1	neg	neg	neg	1.82	86.54	neg	0.4217	0.451	0.174238				0	neg	51	neg	neg	1	1	1	smallrum	1	1	village
607	123	1	Maimbaya	2018-01-17	1	2	2	1	neg	neg	neg	1.87	89.21	neg	0.3807	0.424	0.208144				0	neg	52	neg	neg	1	1	2	cattle	1	1	village
617	133	1	Maimbaya	2018-01-17	1	3	1	2	neg	neg	neg	1.13	53.81	neg	0.062	0.1225	-0.00022816				0	neg	53	neg	neg	1	1	2	cattle	1	1	village
623	139	1	Maimbaya	2018-01-17	1	1	1	2	neg	neg	neg	1.9	90.38	neg	0.2875	0.425	0.178881				0	neg	54	neg	neg	1	1	1	cattle	1	1	village
634	150	1	Nouma	2018-01-18	1	2	1	1	neg	pos	neg	1.6	76.22	neg	1.8934	2.2471	1.00266				0	pos	55	pos	neg	1	1	2	cattle	1	1	village
644	160	1	Nouma	2018-01-18	1	1	1	2	neg	neg	neg	2.04	97.02	neg	0.1706	0.1661	0.0596058				0	neg	56	neg	neg	1	1	1	cattle	1	1	village
652	168	1	Moyo f	2018-01-18	1	4	2	2	neg	neg	neg	2.04	97.16	neg	0.3542	0.4257	0.200273				0	neg	57	neg	neg	1	1	3	cattle	1	1	camp
659	175	1	Moyo f	2018-01-18	1	3	1	2	neg	neg	neg	1.75	83.31	neg	0.399	0.4739	0.22979				0	neg	58	neg	neg	1	1	2	cattle	1	1	camp
666	182	1	Moyo f	2018-01-18	1	2	1	2	neg	neg	neg	1.64	78.2	neg	0.0444	0.0451	-0.018853				0	neg	59	neg	neg	1	1	2	cattle	1	1	camp
676	192	1	Paris sara	2018-01-18	3	3	1	2	pos	neg	neg	2.06	98.07	neg	0.2258	0.2198	0.0941695				0	neg	60	neg	pos_neg	1	0	2	smallrum	1	0	camp
679	195	1	Paris sara	2018-01-18	3	1	1	2	neg	neg	neg	2.07	98.57	neg	0.1492	0.156	0.049608				0	neg	61	neg	neg	1	1	1	smallrum	1	1	camp
707	223	1	Sanadyo	2018-01-19	1	2	1	2	neg	neg	neg	1.78	84.81	neg	0.1234	0.1384	0.0358333				0	neg	62	neg	neg	1	1	2	cattle	1	1	camp
712	228	1	Sanadyo	2018-01-19	1	1	1	1	neg	neg	neg	2.08	98.93	neg	0.262	0.3239	0.138699				0	neg	63	neg	neg	1	1	1	cattle	1	1	camp
718	234	1	Sanadyo	2018-01-19	1	3	1	2	neg	neg	neg	2.02	96.4	neg	0.3794	0.3993	0.199892				0	neg	64	neg	neg	1	1	2	cattle	1	1	camp
721	237	1	Sanadyo	2018-01-19	1	2	1	1	neg	neg	neg	1.94	92.36	neg	0.2301	0.2285	0.0692592				0	neg	65	neg	neg	1	1	2	cattle	1	1	camp
722	238	1	Sanadyo	2018-01-19	1	2	1	1	neg	neg	neg	1.75	83.32	neg	0.3629	0.4701	0.164174				0	neg	66	neg	neg	1	1	2	cattle	1	1	camp
738	254	1	Konako	2018-01-19	1	2	1	2	neg	neg	neg	1.73	82.57	neg	0.712	0.7468	0.322821				0		67	neg_fragl	neg		1	2	cattle		1	camp
742	258	1	Konako	2018-01-19	1	4	2	1	neg	neg	neg	1.72	81.88	neg	0.729	0.7261	0.321883				0		68	neg_fragl	neg		1	3	cattle		1	camp
779	295	1	Sako	2018-01-19	1	2	1	1	neg	neg	neg	2.09	99.29	neg									69		neg		1	2	cattle		1	village
781	297	1	Sako	2018-01-19	1	3	1	2	neg	neg	neg	1.99	94.59	neg	0.1066	0.0896	0.0150125				0	neg	70	neg	neg	1	1	2	cattle	1	1	village
788	304	1	Ramla	2018-01-19	3	2	1	2	neg	neg	neg	2.07	98.36	neg	0.0686	0.0701	-0.00323738				0	neg	71	neg	neg	1	1	2	smallrum	1	1	camp
798	314	1	Ramla	2018-01-19	3	2	1	2	neg	pos	neg	2.11	100.24	neg	2.1356	2.324	1.36817				0	pos	72	pos	neg	1	1	2	smallrum	1	1	camp
807	323	1	Ryad	2018-01-19	3	3	1	2	neg	pos	neg	1.95	92.96	neg	1.3471	1.5204	0.679942				0	pos	73	pos	neg	1	1	2	smallrum	1	1	camp
812	328	1	Ryad	2018-01-19	3	1	1	1	neg	neg	neg	1.9	90.29	neg	0.8785	0.8014	0.378872				0		74	neg_fragl	neg		1	1	smallrum		1	camp
821	337	1	Ryad	2018-01-19	3	2	1	2	neg	neg	neg	1.95	93.04	neg	0.4206	0.4168	0.218523				0	neg	75	neg	neg	1	1	2	smallrum	1	1	camp
827	343	1	Maka/Ndakono	2018-01-19	1	1	1	2	neg	neg	neg	1.96	93.12	neg	0.2515	0.2499	0.11188				0	neg	76	neg	neg	1	1	1	cattle	1	1	camp
831	347	1	Maka/Ndakono	2018-01-19	1	4	2	1	neg	neg	neg	2.08	98.91	neg	0.2168	0.1828	0.0795696				0	neg	77	neg	neg	1	1	3	cattle	1	1	camp
841	357	1	Maka/Ndakono	2018-01-19	1	2	1	1	neg	neg	neg	1.93	91.91	neg	0.2955	0.322	0.109542				0	neg	78	neg	neg	1	1	2	cattle	1	1	camp
846	362	1	Medina	2018-01-20	1	5	2	2	neg	neg	neg	1.81	86.38	neg	0.1699	0.1666	0.0383055				0	neg	79	neg	neg	1	1	3	cattle	1	1	camp
851	367	1	Medina	2018-01-20	1	4	2	1	neg	neg	neg	1.89	89.84	neg	0.2805	0.2829	0.0958272				0	neg	80	neg	neg	1	1	3	cattle	1	1	camp
853	369	1	Medina	2018-01-20	1	1	1	2	neg	neg	neg	1.81	86.37	neg	0.5177	0.509	0.278605				0	neg	81	neg	neg	1	1	1	cattle	1	1	camp
857	373	1	Medina	2018-01-20	1	1	1	2	neg	neg	neg	1.86	88.36	neg	0.2912	0.4545	0.142042				0	neg	82	neg	neg	1	1	1	cattle	1	1	camp
865	381	1	Djedda F	2018-01-20	1	2	1	1	neg	neg	neg	1.64	78.04	neg	0.0472	0.0527	-0.0216752				0	neg	83	neg	neg	1	1	2	cattle	1	1	camp
871	387	1	Djedda F	2018-01-20	1	2	1	2	neg	neg	neg	1.92	91.27	neg	0.1153	0.1254	0.0291364				0	neg	84	neg	neg	1	1	2	cattle	1	1	camp
875	391	1	Djedda F	2018-01-20	3	2	1	2	neg	neg	neg	2.11	100.5	neg	0.0782	0.0802	0.0030152				0	neg	85	neg	neg	1	1	2	smallrum	1	1	camp
881	397	1	Djedda F	2018-01-20	3	3	1	2	neg	neg	neg	2.17	103.23	neg	0.2091	0.2137	0.0601835				0	neg	86	neg	neg	1	1	2	smallrum	1	1	camp
915	431	1	Moyo village	2018-01-20	1	1	1	1	neg	neg	neg	1.9	90.4	neg	0.1686	0.1615	0.057511				0	neg	87	neg	neg	1	1	1	cattle	1	1	village
917	433	1	Moyo village	2018-01-20	1	4	2	2	pos	pos	neg	0.92	43.71		0.9223	0.8793	0.52455				0	pos	88	pos	pos_fragl	1		3	cattle	1		village
920	436	1	Moyo village	2018-01-20	1	2	1	2	neg	neg	neg	2.02	95.96	neg	1.0884	1.0298	0.489986				0	pos	89	neg_pos	neg	0	1	2	cattle	0	1	village
923	439	1	Moyo village	2018-01-20	1	3	1	1	neg	neg	neg	1.89	89.78	neg	2.5988	2.5788	1.26558				0	pos	90	neg_pos	neg	0	1	2	cattle	0	1	village
958	474	1	Bengono	2018-01-21	1	1	1	2	pos	neg	neg	0.07	3.41	pos	0.7412	0.9737	0.387745				0		91	neg_fragl	pos		1	1	cattle		1	camp
963	479	1	Bengono	2018-01-21	1	4	2	2	pos	neg	neg	0.28	13.26	pos	0.4313	0.4217	0.223474				0	neg	92	neg	pos	1	1	3	cattle	1	1	camp
967	483	1	Manda 2	2018-01-22	1	2	1	1	neg	neg	neg	1.05	49.85		0.4396	0.4758	0.243279				0	neg	93	neg	neg_fragl	1		2	cattle	1		village
972	488	1	Manda 2	2018-01-22	1	5	2	2	pos	neg	neg	1.12	53.21	neg	0.673	0.948	0.363941				0		94	neg_fragl	pos_neg		0	3	cattle		0	village
992	508	1	Barh-koh	2018-01-22	2	1	1	1	neg	neg	neg	2.04	97.33	neg	0.1917	0.196	0.0512853				0	neg	95	neg	neg	1	1	1	smallrum	1	1	camp
995	511	1	Barh-koh	2018-01-22	3	2	1	2	pos	neg	neg	0.09	4.07	pos	0.1406	0.1733	0.0325762				0	neg	96	neg	pos	1	1	2	smallrum	1	1	camp
1001	517	1	Barh-koh	2018-01-22	3	3	1	2	neg	neg	neg	1.62	77.13	neg	0.2667	0.4214	0.12744				0	neg	97	neg	neg	1	1	2	smallrum	1	1	camp
1002	518	1	Barh-koh	2018-01-22	3	2	1	2	neg	neg	neg	1.77	84.5	neg	0.2488	0.2688	0.0842164				0	neg	98	neg	neg	1	1	2	smallrum	1	1	camp
1005	521	1	Djalingo	2018-01-22	4	4	2	2	neg	neg		2.11	100.46	neg				0.2317	0.2372	0.118668	0	neg	99	neg	neg	1	1	3	equidae	1	1	camp
1010	526	1	Djalingo	2018-01-22	1	9	3	2	neg	pos	neg	2.07	98.5	neg	1.3276	1.4139	0.822865				0	pos	100	pos	neg	1	1	3	cattle	1	1	camp
1027	543	1	Kemkaba	2018-01-22	3	2	1	2	pos	neg	neg	0.27	13.08	pos	0.5346	0.545	0.22669				0	neg	101	neg	pos	1	1	2	smallrum	1	1	village
1043	537	1	Kemkaba	2018-01-22	1	3	1	1	neg	neg	neg	1.54	73.23	neg	0.0732	0.0752	-0.000158695				0	neg	102	neg	neg	1	1	2	cattle	1	1	village
